# Supplementary material for: Tripterhyponoid A from Tripterygium hypoglaucum Inhibiting MRSA by Multiple Mechanisms
Source: Molecules. 2025 Jun 10;30(12):2539. doi: 10.3390/molecules30122539 (PMC12195962; doi:10.3390/molecules30122539)
Supplement: Supplementary file 1 [file molecules-30-02539-s001.zip]

Archive with 1 entries (1 files):
- molecules-3662391-supplementary.pdf
